# Supplementary material for: Physical Activity, Taste Preferences, Selected Socioeconomic Characteristics: Differentiators of Consumer Behavior Among Older Adults in the Dairy Market in Poland—A Pilot Study
Source: Nutrients. 2025 Mar 24;17(7):1127. doi: 10.3390/nu17071127 (PMC11990365; doi:10.3390/nu17071127)
Supplement: Supplementary file 1 [file nutrients-17-01127-s001.zip]

Archive with 1 entries (1 files):
- nutrients-3528643-supplementary.pdf
